# Supplementary material for: Low-Cost and Efficient Nickel Nitroprusside/Graphene Nanohybrid Electrocatalysts as Counter Electrodes for Dye-Sensitized Solar Cells
Source: Materials (Basel). 2021 Nov 1;14(21):6563. doi: 10.3390/ma14216563 (PMC8585226; doi:10.3390/ma14216563)
Supplement: Supplementary file 1 [file materials-14-06563-s001.zip]

Archive with 1 entries (1 files):
- materials-1413031-supplementary.pdf
